# Supplementary material for: Two Novel Lipophilic Antioxidants Derivatized from Curcumin
Source: Antioxidants (Basel). 2022 Apr 18;11(4):796. doi: 10.3390/antiox11040796 (PMC9033154; doi:10.3390/antiox11040796)
Supplement: Supplementary file 1 [file antioxidants-11-00796-s001.zip]

Archive with 1 entries (1 files):
- antioxidants-1648099-supplementary.pdf
